# Supplementary material for: Human GST P1-1 Redesigned for Enhanced Catalytic Activity with the Anticancer Prodrug Telcyta and Improved Thermostability
Source: Cancers (Basel). 2024 Feb 12;16(4):762. doi: 10.3390/cancers16040762 (PMC10887215; doi:10.3390/cancers16040762)
Supplement: Supplementary file 1 [file cancers-16-00762-s001.zip]

Archive with 2 entries (2 files):
- Figures S1-S4.pdf
- Sequences.pdf
